# Supplementary material for: A global spatial analysis reveals where marine aquaculture can benefit nature and people
Source: PLoS One. 2019 Oct 9;14(10):e0222282. doi: 10.1371/journal.pone.0222282 (PMC6784979; doi:10.1371/journal.pone.0222282)
Supplement: S1 Table — For ecoregions where data was not available for certain factors included within a given restorative aquaculture opportunity analysis scenario (Figs 1–3 and Table 2), the weightings assigned to included factors for which data was available were proportionally adjusted to sum to 100. Dashes indicate factors for which data is unavailable for a given marine ecoregion. Data indicating full composite scores for all marine ecoregions are provided in S1 Data. (XLSX) [file pone.0222282.s004.xlsx]

## Sheet: Sheet1
Marine Ecoregion	Adjacent Continent	Environmental					Socioeconomic				Human Health
		Nutrient Pollution Suitability	Habitat Loss (Oyster) Suitability	Habitat Loss (Kelp) Suitability	Habitat Loss (Seagrass) Suitability	Trawl Fishing Pressure Suitability	Aquaculture Value (Shellfish) Suitability	Regulatory Quality Suitability	Food Security Suitability	Logistics Performance Index Suitability	Hamful Algal Blooms Suitability	Wastewater Treatment Suitability	Persistent Organic Pollutant Suitability	Mercury Suitability	Microplastics Suitability	Overall Composite Score
Exmouth to Broome	Australia	-	-	-	-	0.724156	0.781122	0.975047	0.0395025	0.896193	1	0.995014	-	0.788225	0.433776	73.7484
Great Australian Bight	Australia	-	-	-	-	0.647767	0.781205	0.976	0.0384	0.89692	1	0.997011	-	0.799777	0.445628	69.2672
Coral Sea	Australia	-	-	-	-	0.59506	0.780244	0.976	0.0384	0.89692	1	0.997011	-	0.697574	0.463936	68.1511
South Australian Gulfs	Australia	0.53153	1	1	1	0.627162	0.781205	0.976	0.0384	0.89692	0.738541	0.997011	-	0.781143	0.476399	66.8798
Hudson Complex	North America	0.788555	-	-	-	0.54936	0.759767	0.9423	0.0556	0.95964	-	0.868346	-	0.923422	0.623588	63.7242
Shark Bay	Australia	-	-	-	-	0.61774	0.781205	0.976	0.0384	0.89692	-	0.997011	-	0.77336	0.565027	62.0162
Ningaloo	Australia	-	-	-	-	0.563845	0.781205	0.976	0.0384	0.89692	-	0.997011	-	0.765469	0.597831	61.1269
Ogasawara Islands	Asia	-	-	-	-	0.818309	0.878459	0.9038	0.09	0.97756	-	0.769419	-	0.583318	0.18749	59.7304
Lord Howe and Norfolk Islands	Australia	-	-	-	-	0.662929	0.746956	0.976129	0.038709	0.89531	-	0.995611	-	0.711675	0.406756	59.2942
South European Atlantic Shelf	Europe	0.875474	1	0	1	0.893848	0.82672	0.808287	0.0982335	0.857357	-	0.909203	0.510742	0.604041	0.28357	58.9153
Bounty and Antipodes Islands	New Zealand	-	-	-	-	0.674589	0.835524	0.9904	0.0728	0.71772	-	0.841131	-	0.742867	0.634142	58.2997
Chatham Island	New Zealand	-	-	-	-	0.713132	0.835524	0.9904	0.0728	0.71772	-	0.841131	-	0.715181	0.535199	58.2449
Snares Island	New Zealand	-	-	-	-	0.699117	0.835524	0.9904	0.0728	0.71772	-	0.841131	-	0.626983	0.635189	58.171
Northern Grand Banks	North America	0.625327	-	-	-	0.833394	0.759767	0.9423	0.0556	0.95964	0.738541	0.868346	-	0.674913	0.546474	57.521
Auckland Island	New Zealand	-	-	-	-	0.703595	0.835524	0.9904	0.0728	0.71772	-	0.841131	-	0.588845	0.654968	57.3663
Three Kings-North Cape	New Zealand	-	-	-	-	0.684777	0.835492	0.9904	0.0728	0.71772	-	0.841131	-	0.731494	0.445294	57.2172
Kermadec Island	New Zealand	-	-	-	-	0.689219	0.835524	0.9904	0.0728	0.71772	-	0.841131	-	0.732714	0.428254	56.6709
Campbell Island	New Zealand	-	-	-	-	0.707625	0.835524	0.9904	0.0728	0.71772	-	0.841131	-	0.592695	0.61958	56.069
North Sea	Europe	1	1	0.666667	0.333333	0.999422	0.770977	0.937361	0.0468829	0.998988	0.0860265	0.98113	0.390926	0.734021	0.259852	55.3562
Easter Island	Asia	-	-	-	-	0.587951	0.919384	0.899	0.176	0.655	-	0.743374	0.928779	0.599412	0.347287	54.9705
East China Sea	Asia	0.96176	-	-	1	0.98722	0.984684	0.584466	0.298456	0.863157	0.244681	0.354028	0.678086	0.579113	0.112304	54.3798
Araucanian	South America	0.735921	-	-	-	0.799441	0.90924	0.795584	0.201298	0.631114	-	0.629994	0.619283	0.79495	0.680922	54.296
South New Zealand	New Zealand	0.560336	0.666667	-	-	0.759397	0.835524	0.9904	0.0728	0.71772	0.898854	0.841131	-	0.632478	0.54461	53.6655
South Kuroshio	Asia	0.538658	-	-	-	0.865203	0.865456	0.832663	0.204815	0.875577	1	0.576226	0.797488	0.564711	0.220618	52.607
Juan Fernandez & Desventuradas	South America	-	-	-	-	0.597088	0.919384	0.899	0.176	0.655	-	0.743374	-	0.732278	0.510774	52.0575
