# Supplementary material for: A global spatial analysis reveals where marine aquaculture can benefit nature and people
Source: PLoS One. 2019 Oct 9;14(10):e0222282. doi: 10.1371/journal.pone.0222282 (PMC6784979; doi:10.1371/journal.pone.0222282)
Supplement: S1 Data — (XLSX) [file pone.0222282.s005.xlsx]

## Sheet: RAOI_Data
ECO_CODE	ECOREGION	Expert_Weighted_Shellfish	Expert_Weighted_Shellfish_Reweighted	Expert_Weighted_Seaweed	Expert_Weighted_Seaweed_Reweighted
20025	North Sea	71.4417	71.4417	73.7484	73.7484
20024	Baltic Sea	64.3767	68.068	69.2672	72.5826
20027	South European Atlantic Shelf	66.5724	72.8946	68.1511	68.1511
20026	Celtic Seas	65.2347	68.9752	66.8798	70.0809
20052	East China Sea	62.9711	70.6317	63.7242	70.1311
20048	Northeastern Honshu	56.7368	67.7607	62.0162	71.864
20205	Bassian	69.4367	69.4367	61.1269	61.1269
20209	Leeuwin	68.7597	68.7597	59.7304	59.7304
20177	Central Chile	56.4965	65.767	59.2942	62.1323
25035	Western Mediterranean	59.37	62.7742	58.9153	61.7353
20203	Manning-Hawkesbury	69.1354	69.1354	58.2997	58.2997
25057	Oregon, Washington, Vancouver Coast and Shelf	61.9042	65.4538	58.2449	61.0328
20051	Central Kuroshio Current	56.274	67.2079	58.171	67.4082
20049	Sea of Japan/East Sea	54.9266	61.6086	57.521	63.3042
20178	Araucanian	52.8037	70.3504	57.3663	66.4757
20207	South Australian Gulfs	69.711	74.6874	57.2172	64.0246
20043	Northern Gulf of Mexico	65.5224	69.2794	56.6709	59.3834
20121	South Kuroshio	58.7565	70.1728	56.069	64.9724
25040	Gulf of Maine/Bay of Fundy	62.4615	66.0429	55.3562	58.0058
20041	Virginian	64.6954	68.405	54.9705	57.6016
20022	Southern Norway	55.5887	62.3513	54.3798	59.8472
20206	Western Bassian	61.1456	68.5841	54.296	59.7549
25196	Northeastern New Zealand	65.4928	65.4928	53.6655	53.6655
20118	Malacca Strait	47.3454	63.0782	52.607	60.9607
25058	Northern California	60.769	64.2535	52.0575	54.5492
20037	Gulf of St. Lawrence - Eastern Scotian Shelf	55.9914	63.6887	52.0532	61.3836
20143	Central and Southern Great Barrier Reef	58.2179	65.3002	51.7672	56.9719
20202	Tweed-Moreton	61.3969	64.9173	51.4895	53.954
25014	Eastern Bering Sea	56.4568	68.4398	50.9855	63.5476
20204	Cape Howe	62.5095	66.9718	50.9274	56.9865
20108	Northern Bay of Bengal	48.6681	64.8405	50.8219	58.8921
20008	Hudson Complex	50.9127	74.4391	50.7552	67.0796
20126	Palawan/North Borneo	53.1808	63.5138	49.7426	57.6414
20192	Agulhas Bank	46.5447	54.1822	49.5297	51.9004
25199	Central New Zealand	58.9179	66.0854	49.3399	54.3006
25034	Ionian Sea	51.4074	68.4902	49.3249	57.1574
20112	Gulf of Tonkin	54.8061	65.4548	49.104	56.9014
20023	Northern Norway and Finnmark	47.0735	61.0803	48.6549	64.3036
20103	Western India	53.8971	64.3692	48.4005	56.0862
20044	Black Sea	45.8958	57.0268	48.2138	53.0612
20050	Yellow Sea	58.7455	65.8921	48.1776	53.0215
20163	Easter Island	40.8759	70.9423	48.0319	67.077
20176	Humboldtian	48.3358	65.4795	47.8048	59.5831
25059	Southern California Bight	58.2785	58.2785	47.4318	47.4318
25031	Aegean Sea	49.8284	61.9132	47.3586	52.12
20005	Northern Grand Banks - Southern Labrador	55.2419	71.6792	47.2674	62.4699
20039	Scotian Shelf	56.6665	68.694	47.2666	58.9124
25056	Puget Trough/Georgia Basin	53.191	59.6618	47.208	51.9543
20141	Bonaparte Coast	50.5572	65.6005	46.8949	61.9776
20070	Floridian	58.9494	67.0534	46.8207	55.2132
20006	Northern Labrador	47.1152	68.8868	46.3695	61.2833
20187	Channels and Fjords of Southern Chile	50.1873	65.1206	46.1912	61.0476
20200	South New Zealand	57.9649	70.268	46.1	57.4584
25036	Alboran Sea	49.444	59.9385	45.6538	56.9023
20117	Sunda Shelf/Java Sea	43.2377	63.2174	45.5442	60.1925
25055	North American Pacific Fijordland	51.1912	58.2287	45.5012	53.6572
20115	Gulf of Thailand	44.8545	59.7597	45.292	52.4841
20119	Southern Java	41.78	61.8947	45.2811	60.994
20191	Namaqua	49.3842	55.392	45.2591	49.8095
25042	Carolinian	59.8885	68.1216	45.1537	53.2474
20139	Arafura Sea	42.791	62.5644	44.9966	59.4687
20095	East African Coral Coast	37.0007	49.2961	44.8635	51.9875
20029	Azores Canaries Madeira	38.5536	66.9118	44.822	62.5944
20038	Southern Grand Banks - South Newfoundland	46.6135	68.1532	44.771	59.1706
20140	Arnhem Coast to Gulf of Carpenteria	38.7988	56.7274	44.5787	58.9165
20127	Eastern Philippines	47.3765	56.5817	44.4515	51.5101
25009	Lancaster Sound	43.7177	63.9193	44.374	58.6459
20017	Kara Sea	38.7425	56.645	44.3709	58.6419
20053	Aleutian Islands	41.197	55.8088	44.1378	55.0127
20012	Beaufort Sea - continental coast and shelf	44.4823	60.2593	44.1122	54.9807
25032	Levantine Sea	51.786	61.8479	43.9569	50.9369
25007	Baffin Bay - Davis Strait	43.6224	63.78	43.9497	58.0851
20030	Adriatic Sea	57.9073	64.9519	43.9458	48.3642
20045	Sea of Okhotsk	45.7215	59.3261	43.924	58.0512
20107	Eastern India	43.7081	58.2324	43.8981	50.8689
20071	Guianan	43.3916	57.8106	43.7968	50.7514
20047	Oyashio Current	44.8024	58.1334	43.5872	57.6061
20110	Andaman Sea Coral Coast	40.7649	54.3111	43.2182	50.081
20144	Exmouth to Broome	47.0117	78.8409	43.1148	70.7093
20054	Gulf of Alaska	48.8748	59.2486	42.985	53.5759
20183	Uruguay-Buenos Aires Shelf	44.3469	49.7419	42.9575	47.2765
20211	Houtman	55.2601	66.9892	42.907	53.4786
20011	Beaufort-Amundsen-Viscount Melville-Queen Maud	42.4977	62.1356	42.8367	56.6141
20182	Rio de la Plata	48.7598	54.6916	42.6915	46.9838
20111	Western Sumatra	40.0672	58.5819	42.6497	56.367
20113	Southern China	56.9127	67.9707	42.4889	49.2359
20019	White Sea	37.6691	55.0757	42.1894	55.7587
20122	Ogasawara Islands	37.211	73.0264	41.8958	68.7101
20132	Lesser Sunda	38.7841	56.706	41.5086	54.8589
20128	Sulawesi Sea/Makassar Strait	39.1296	57.211	41.2233	54.4819
20068	Western Caribbean	41.2541	54.9628	41.2066	47.7499
20018	North and East Barents Sea	36.4985	53.3641	41.1252	54.3522
20090	Arabian (Persian) Gulf	36.2446	48.2886	40.8442	47.33
20193	Natal	39.6567	52.8347	40.7845	47.2608
20188	Chiloense	43.3044	52.4959	40.6857	50.71
20212	Macquarie Island	38.1002	66.1251	40.5422	56.6176
20072	Amazonia	52.6568	63.8332	40.5204	50.504
20102	Delagoa	39.4366	52.5413	40.3728	46.7837
20131	Banda Sea	37.8505	55.3409	40.2582	53.2064
20179	Juan Fernandez and Desventuradas	35.6317	69.9272	40.1114	65.7837
20016	Laptev Sea	33.4554	48.9148	39.526	52.2387
20028	Saharan Upwelling	47.2655	61.3295	39.5208	52.2319
20175	Central Peru	41.1794	60.208	39.1672	51.7644
20001	North Greenland	34.2457	50.0704	38.8635	51.3631
20130	Papua	36.8191	53.8328	38.799	51.2779
25010	High Arctic Archipelago	38.508	56.3022	38.7827	51.2563
25046	Kamchatka Shelf and Coast	34.7087	50.7473	38.7812	51.2544
20116	Southern Vietnam	37.5315	54.8744	38.4804	50.8567
20180	Southeastern Brazil	48.0833	53.9328	38.2862	42.1355
20171	Guayaquil	49.7703	60.3341	38.2534	47.6785
20104	South India and Sri Lanka	47.5091	61.6456	37.7081	49.8361
20004	West Greenland Shelf	33.9751	49.6746	37.3647	49.3822
25152	Hawaii	39.1145	52.1123	37.3511	43.2822
20015	East Siberian Sea	30.6221	44.7723	37.2548	49.237
20069	Southern Gulf of Mexico	53.0493	64.3091	37.204	46.3705
20142	Torres Strait Northern Great Barrier Reef	37.8036	55.2724	37.176	49.1329
20133	Northeast Sulawesi	35.6642	58.6208	37.1398	58.3902
20020	South and West Iceland	45.5148	63.7584	37.0402	52.928
20129	Halmahera	34.2026	50.0074	36.8536	48.7067
20149	New Caledonia	34.5071	50.4525	36.6679	48.4614
20168	Nicoya	45.438	54.2665	36.6082	42.4214
20109	Andaman and Nicobar Islands	34.7129	50.7534	36.4775	48.2097
20002	North and East Iceland	35.8276	57.1292	36.4545	52.091
20123	Mariana Islands	30.8688	60.5799	36.3603	59.6318
20120	Cocos-Keeling/Christmas Island	28.9644	57.8569	36.3515	61.0446
20075	Northeastern Brazil	39.7711	53.8772	36.1343	45.0372
20105	Maldives	31.8728	55.317	36.0512	50.3458
20101	Bight of Sofala/Swamp Coast	33.8704	45.1255	35.8311	41.5208
20208	Great Australian Bight	46.5872	78.1291	35.7423	58.6183
20067	Southwestern Caribbean	46.2435	52.6008	35.7204	42.1232
25230	Bounty and Antipodes Islands	36.8396	72.2977	35.6726	58.504
20021	Faroe Plateau	44.2892	57.4676	35.6207	47.0773
25185	Patagonian Shelf	34.1611	49.9466	35.4695	46.8775
20151	Lord Howe and Norfolk Islands	37.2005	73.0059	35.3428	57.9631
25198	Chatham Island	36.7765	72.1738	35.2453	57.8031
20210	Shark Bay	37.8643	74.3086	35.1111	57.5832
20201	Snares Island	36.5475	71.7244	35.0472	57.4782
20181	Rio Grande	44.8907	58.248	35.0281	46.2941
20076	Eastern Brazil	44.6697	53.3489	34.9122	40.456
20083	Gulf of Guinea Central	32.7515	43.6348	34.899	40.4407
25190	Namib	35.1959	51.4596	34.8596	46.0715
20231	Campbell Island	36.435	71.5037	34.8459	57.1482
20145	Ningaloo	37.5387	73.6695	34.7413	56.9767
20232	Auckland Island	36.4691	71.5705	34.6647	56.8509
20060	Cortezian	42.0621	61.4987	34.6082	45.7391
20150	Coral Sea	45.8531	76.8979	34.4494	56.4979
20013	Chukchi Sea	27.5087	40.2202	34.3623	45.4142
20065	Greater Antilles	46.4123	49.0735	33.6544	35.2652
20064	Eastern Caribbean	32.9703	45.9745	33.4545	43.918
25195	Kermadec Island	36.4524	71.5378	33.0478	54.1993
20197	Three Kings-North Cape	36.454	71.5409	33.0035	54.1266
20082	Gulf of Guinea Upwelling	31.4574	41.9107	32.8815	38.1029
20170	Panama Bight	33.2863	48.6676	32.8744	43.4477
20166	Mexican Tropical Pacific	39.1533	57.2457	32.3894	42.8067
20114	South China Sea Oceanic Islands	29.781	58.4452	31.8145	52.1765
25085	Gulf of Guinea South	31.6722	46.3077	31.738	41.9458
20003	East Greenland Shelf	26.9137	42.9155	31.7326	45.3438
20216	Prince Edward Islands	28.6848	56.2938	31.7289	52.0362
20167	Chiapas-Nicaragua	43.6131	56.5903	31.1832	41.2126
20125	West Caroline Islands	24.7097	48.4927	30.4965	50.015
20066	Southern Caribbean	39.3557	47.709	29.9976	37.3885
25184	North Patagonian Gulfs	39.7221	48.1532	29.437	36.6899
20099	Southeast Madagascar	23.0999	33.7742	29.3501	38.7899
20186	Malvinas/Falklands	29.0032	42.4054	28.528	37.7034
20098	Mascarene Islands	31.2172	40.5059	28.0351	37.052
20173	Eastern Galapagos Islands	25.1129	33.4579	27.4692	31.8311
25086	Angolan	27.3928	45.0252	27.3026	42.9244
25081	Gulf of Guinea West	31.5378	46.1112	26.7947	35.4126
20061	Magdalena Transition	29.9415	58.7601	26.3736	43.2534
20091	Gulf of Oman	26.1801	38.2778	26.3581	34.8356
25080	Sahelian Upwelling	31.5039	46.0616	26.3195	34.7846
20100	Western and Northern Madagascar	24.2795	31.5039	25.1477	33.2359
20096	Seychelles	27.7472	46.5335	25.0368	41.0609
20138	Gulf of Papua	25.5485	37.3543	24.318	32.1393
20164	Revillagigedos	28.9948	56.9022	24.1872	39.6675
25033	Tunisian Plateau/Gulf of Sidra	34.8557	45.227	23.8762	31.5555
20077	Trindade and Martin Vaz Islands	24.8456	48.7593	23.5473	38.6182
20087	Northern and Central Red Sea	27.0331	45.3359	23.1415	37.9527
20074	Fernando de Naronha and Atoll das Rocas	24.7838	48.6381	23.063	37.8238
20092	Western Arabian Sea	21.0569	41.3242	22.9984	37.718
20063	Bahamian	36.3208	60.9119	22.3716	36.6901
20088	Southern Red Sea	20.7123	30.2833	21.8201	28.838
20073	Sao Pedro and Sao Paulo Islands	23.7729	46.6542	21.3812	35.0657
20094	Northern Monsoon Current Coast	28.6945	37.2326	20.7908	27.4777
20157	Samoa Islands	18.9052	41.7577	20.6122	37.2784
20137	Southeast Papua New Guinea	20.4992	29.9717	20.5569	27.1685
20136	Solomon Sea	18.7066	27.3508	19.286	25.4889
20148	Vanuatu	12.5172	27.6478	19.2018	34.7275
25147	Fiji Islands	14.4788	23.0872	19.1545	27.3705
20169	Cocos Islands	21.6537	42.4953	18.6136	30.5268
20159	Rapa-Pitcairn	27.2884	58.4809	18.4405	38.8418
20134	Bismarck Sea	11.7658	21.3315	18.1735	31.3745
20135	Solomon Archipelago	11.2986	20.4844	18.0169	31.1042
20174	Western Galapagos Islands	15.7428	30.8952	17.6958	29.0216
20146	Tonga Islands	15.411	34.0396	17.6385	31.9002
20089	Gulf of Aden	15.6293	22.8515	17.5106	23.1425
20156	Phoenix/Tokelau/Northern Cook Islands	15.3842	39.566	16.7273	34.206
20097	Cargados Carajos/Tromelin Island	15.435	39.6966	16.7203	34.1918
25154	Gilbert/Ellis Islands	11.7511	25.9558	16.6517	30.1156
20172	Northern Galapagos Islands	17.4521	34.2497	16.5656	27.168
20062	Bermuda	15.7724	35.5993	15.6445	29.2588
20158	Tuamotus	19.9054	49.7645	15.4546	41.9465
20155	Line Islands	9.41491	30.0545	15.4511	41.9369
20093	Central Somali Coast	14.2264	27.9193	15.2428	24.9985
20224	East Antarctic Wilkes Land	10.4496	33.3575	15.021	40.7696
20227	Weddell Sea	9.39234	29.9825	14.9912	40.6886
20079	Cape Verde	12.9584	33.3272	14.7984	30.2616
20160	Southern Cook/Austral Islands	24.4493	51.4123	14.452	29.5533
20229	Ross Sea	7.63882	24.3849	14.1852	38.5011
20226	East Antarctic Dronning Maud Land	9.42457	30.0854	14.0667	38.1794
20223	Antarctic Peninsula	9.4968	30.3159	13.875	37.659
20225	East Antarctic Enderby Land	9.46597	30.2175	13.8368	37.5556
20221	South Orkney Islands	9.81575	31.3341	13.6797	37.129
20228	Amundsen/Bellingshausen Sea	8.09635	25.8454	13.5567	36.7953
20106	Chagos	12.2208	26.9931	13.2198	23.9087
20220	South Georgia	9.23463	29.4791	12.7256	34.5396
20084	Gulf of Guinea Islands	9.97024	22.0222	12.1591	21.9905
20219	South Sandwich Islands	7.88355	25.1661	11.7748	31.9589
20222	South Shetland Islands	8.22504	26.2562	11.7537	31.9017
20214	Kerguelen Islands	8.06241	25.7371	11.0597	30.018
20218	Peter the First Island	6.51504	20.7975	10.793	29.2942
20189	Tristan Gough	7.3883	23.5851	10.5508	28.6368
20078	St. Helena and Ascension Islands	8.72139	22.9576	10.291	21.6762
20213	Heard and Macdonald Islands	7.29789	23.2965	9.96304	27.0414
20194	Amsterdam-St Paul	7.19402	22.965	9.77498	26.531
20215	Crozet Islands	6.91549	22.0758	9.72759	26.4024
20153	Marshall Islands	8.56703	27.3479	9.6652	26.2331
20162	Marquesas	19.882	49.7062	9.22703	25.0438
20217	Bouvet Island	5.91215	18.873	9.13039	24.7815
20165	Clipperton	7.13935	22.7904	9.0187	24.4783
20124	East Caroline Islands	7.94559	25.3641	8.43966	22.9067
20161	Society Islands	18.9065	47.2673	7.73313	20.9891
